# Supplementary material for: The Effect of Age on Prostate Cancer Survival
Source: Cancers (Basel). 2022 Aug 27;14(17):4149. doi: 10.3390/cancers14174149 (PMC9454626; doi:10.3390/cancers14174149)
Supplement: Supplementary file 1 [file cancers-14-04149-s001.zip]

Archive with 1 entries (1 files):
- cancers-1789618-supplementary.pdf
